# Supplementary material for: Mitochondrial DNA Haplogroup Confers Genetic Susceptibility to Nasopharyngeal Carcinoma in Chaoshanese from Guangdong, China
Source: PLoS One. 2014 Jan 31;9(1):e87795. doi: 10.1371/journal.pone.0087795 (PMC3909237; doi:10.1371/journal.pone.0087795)
Supplement: Table S3 — mtDNA sequence variations and their distribution in Chanshanese with and without NPC. (XLS) [file pone.0087795.s003.xls]

## Sheet: Supplementary Table 3
Table S3
mtDNA sequence variations and their distribution in Chaoshanese with and without NPC.
Necleotide Position	rCRS	Variation	NPC (N=201)		NC (N=201)
			n	Frequency (%)	n	Frequency (%)
HVS-I
16037	A	G	2	0.995025	1	0.497512
16051	A	G	3	1.49254	4	1.99005
16068	T	C	1	0.497512	1	0.497512
16075	T	C	1	0.497512	2	0.995025
16082	C	T	0	0	1	0.497512
16086	T	C	2	0.995025	0	0
16092	T	C	12	5.97015	9	4.47761
		A	4	1.99005	3	1.49254
16093	T	C	10	4.97512	14	6.96517
16094	T	C	0	0	1	0.497512
16102	T	C	1	0.497512	0	0
16104	C	T	1	0.497512	0	0
16108	C	T	7	3.48259	3	1.49254
16111	C	T	4	1.99005	5	2.48756
		T	0	0	1	0.497512
16114	C	A	0	0	1	0.497512
16124	T	C	0	0	1	0.497512
16126	T	C	3	1.49254	8	3.9801
16129	G	A	58	28.8557	52	25.8706
16131	T	C	0	0	1	0.497512
16136	T	C	9	4.47761	8	3.9801
16140	T	C	12	5.97015	16	7.9602
16145	G	A	0	0	4	1.99005
16148	C	T	3	1.49254	4	1.99005
16150	C	T	0	0	3	1.49254
16154	T	C	1	0.497512	1	0.497512
16157	T	C	1	0.497512	1	0.497512
16158	A	G	2	0.995025	0	0
16162	A	G	12	5.97015	6	2.98507
16163	A	G	1	0.497512	0	0
16164	A	G	7	3.48259	5	2.48756
16166	A	G	2	0.995025	1	0.497512
16167	C	T	5	2.48756	2	0.995025
16168	C	T	0	0	1	0.497512
16170	A	G	1	0.497512	1	0.497512
16172	T	C	36	17.9104	24	11.9403
16173	C	T	1	0.497512	0	0
16175	A	G	2	0.995025	0	0
16176	C	T	2	0.995025	0	0
16179	C	T	1	0.497512	0	0
16180	A	G	1	0.497512	0	0
16181	A	C	1	0.497512	0	0
16182	A	C	38	18.9055	34	16.9154
16183	A	C	58	28.8557	62	30.8458
16184	C	T	4	1.99005	3	1.49254
16185	C	T	4	1.99005	7	3.48259
16187	C	T	1	0.497512	0	0
16188	C	T	1	0.497512	1	0.497512
		CC	1	0.497512	0	0
16189	T	C	72	35.8209	77	38.3085
16190	C	CC	0	0	1	0.497512
16191	C	CC	0	0	1	0.497512
16192	C	T	12	5.97015	14	6.96517
16193	C	T	1	0.497512	0	0
		CC	33	16.4179	14	6.96517
		Del	2	0.995025	0	0
16194	A	C	1	0.497512	0	0
16195	T	C	1	0.497512	0	0
		T/C	1	0.497512	0	0
16197	C	T	1	0.497512	1	0.497512
		Del	1	0.497512	0	0
16203	A	G	3	1.49254	1	0.497512
16207	A	G	1	0.497512	1	0.497512
16209	T	C	6	2.98507	4	1.99005
16213	G	A	1	0.497512	0	0
16214	C	T	3	1.49254	0	0
16215	C	T	1	0.497512	1	0.497512
16217	T	C	28	13.9303	25	12.4378
16218	C	T	4	1.99005	5	2.48756
16220	A	C	0	0	2	0.995025
16221	C	T	1	0.497512	2	0.995025
16223	C	T	108	53.7313	116	57.7114
16224	T	C	0	0	1	0.497512
16227	A	G	5	2.48756	4	1.99005
16230	A	G	0	0	1	0.497512
16231	T	C	0	0	1	0.497512
16232	C	A	2	0.995025	1	0.497512
16234	C	T	8	3.9801	11	5.47264
16235	A	G	5	2.48756	7	3.48259
16239	C	T	3	1.49254	0	0
16240	A	G	0	0	1	0.497512
16242	C	T	2	0.995025	2	0.995025
16243	T	C	4	1.99005	6	2.98507
16245	C	T	1	0.497512	1	0.497512
16248	C	T	2	0.995025	1	0.497512
16249	T	C	7	3.48259	6	2.98507
		A	0	0	1	0.497512
16256	C	T	3	1.49254	1	0.497512
		A	0	0	2	0.995025
16257	C	A	4	1.99005	3	1.49254
		G	1	0.497512	0	0
16258	A	C	0	0	1	0.497512
		T	0	0	2	0.995025
16259	C	T	0	0	1	0.497512
		A	0	0	1	0.497512
16260	C	T	6	2.98507	9	4.47761
16261	C	T	19	9.45274	18	8.95522
16263	T	C	3	1.49254	1	0.497512
16265	A	G	1	0.497512	1	0.497512
		C	1	0.497512	1	0.497512
16266	C	T	10	4.97512	4	1.99005
		A	4	1.99005	6	2.98507
16270	C	T	3	1.49254	4	1.99005
16271	T	C	0	0	3	1.49254
16272	A	G	4	1.99005	2	0.995025
16274	G	A	10	4.97512	10	4.97512
16278	C	T	13	6.46766	13	6.46766
16280	A	G	1	0.497512	0	0
16284	A	G	1	0.497512	0	0
16286	C	T	0	0	1	0.497512
16287	C	T	1	0.497512	6	2.98507
16290	C	T	8	3.9801	18	8.95522
16291	C	T	10	4.97512	5	2.48756
16293	A	G	1	0.497512	1	0.497512
		T	1	0.497512	2	0.995025
16294	C	T	1	0.497512	3	1.49254
		A	1	0.497512	0	0
16295	C	T	10	4.97512	6	2.98507
16297	T	C	10	4.97512	16	7.9602
16298	T	C	14	6.96517	20	9.95025
16299	A	G	8	3.9801	2	0.995025
16300	A	G	1	0.497512	2	0.995025
16302	A	G	0	0	1	0.497512
16304	T	C	45	22.3881	32	15.9204
16305	A	G	1	0.497512	0	0
16309	A	G	7	3.48259	7	3.48259
16311	T	C	31	15.4229	35	17.4129
16316	A	G	4	1.99005	4	1.99005
16318	A	G	3	1.49254	0	0
16319	G	A	18	8.95522	23	11.4428
16324	T	C	2	0.995025	0	0
16325	T	C	3	1.49254	1	0.497512
16327	C	T	7	3.48259	6	2.98507
16335	A	G	12	5.97015	9	4.47761
16352	T	C	0	0	3	1.49254
16354	C	T	2	0.995025	1	0.497512
16355	C	T	4	1.99005	7	3.48259
		A	0	0	1	0.497512
16356	T	C	2	0.995025	0	0
16357	T	C	3	1.49254	4	1.99005
16360	C	T	3	1.49254	1	0.497512
16362	T	C	66	32.8358	70	34.8259
16374	A	G	0	0	1	0.497512
16380	C	T	0	0	1	0.497512
16381	T	C	0	0	1	0.497512
Sub total	128	145
HVS-II
61	C	A	1	0.497512	0	0
62	G	A	1	0.497512	0	0
		T	0	0	1	0.497512
63	T	C	0	0	2	0.995025
64	C	T	1	0.497512	2	0.995025
66	G	A	0	0	2	0.995025
71	G	Del	1	0.497512	1	0.497512
73	A	G	201	100	201	100
93	A	G	1	0.497512	1	0.497512
103	G	A	2	0.995025	3	1.49254
125	T	C	1	0.497512	3	1.49254
		G	1	0.497512	0	0
127	T	C	1	0.497512	3	1.49254
128	C	T	1	0.497512	3	1.49254
131	T	C	0	0	1	0.497512
143	G	A	0	0	2	0.995025
144	C	A	1	0.497512	0	0
146	T	C	29	14.4279	25	12.4378
		A	5	2.48756	6	2.98507
150	C	T	53	26.3682	51	25.3731
151	C	T	4	1.99005	7	3.48259
152	T	C	55	27.3632	55	27.3632
153	A	G	3	1.49254	5	2.48756
156	A	G	0	0	3	1.49254
159	T	C	2	0.995025	3	1.49254
182	C	T	4	1.99005	0	0
183	A	G	2	0.995025	3	1.49254
184	G	A	1	0.497512	0	0
185	G	A	4	1.99005	9	4.47761
189	A	G	8	3.9801	11	5.47264
191	A	AA	0	0	1	0.497512
193	A	G	6	2.98507	1	0.497512
194	C	T	2	0.995025	3	1.49254
195	T	C	7	3.48259	12	5.97015
198	C	T	0	0	1	0.497512
199	T	C	26	12.9353	28	13.9303
200	A	G	5	2.48756	4	1.99005
203	G	A	1	0.497512	0	0
204	T	C	10	4.97512	27	13.4328
206	T	A	2	0.995025	0	0
207	G	A	5	2.48756	12	5.97015
210	A	G	4	1.99005	7	3.48259
211	A	G	0	0	1	0.497512
214	A	G	0	0	1	0.497512
215	A	G	2	0.995025	4	1.99005
217	T	C	2	0.995025	1	0.497512
		T/C	0	0	1	0.497512
225	G	A	2	0.995025	0	0
234	A	G	3	1.49254	3	1.49254
235	A	G	9	4.47761	15	7.46269
236	T	C	0	0	1	0.497512
239	T	C	1	0.497512	0	0
249	A	G	0	0	1	0.497512
		Del	56	27.8607	41	20.398
251	G	A	2	0.995025	1	0.497512
260	G	A	0	0	2	0.995025
263	A	G	200	99.5025	199	99.005
275	G	A	0	0	1	0.497512
279	T	C	0	0	1	0.497512
282	T	C	0	0	1	0.497512
290	A	Del	1	0.497512	0	0
291	A	Del	1	0.497512	0	0
297	A	G	0	0	1	0.497512
298	C	T	1	0.497512	1	0.497512
309	C	CC	85	42.2886	87	43.2836
		CCC	45	22.3881	49	24.3781
		CCCC	1	0.497512	1	0.497512
		Del	1	0.497512	1	0.497512
310	T	C	3	1.49254	2	0.995025
315	C	CC	193	96.0199	196	97.5124
		Del	1	0.497512	2	0.995025
316	G	A	3	1.49254	2	0.995025
318	T	C	3	1.49254	7	3.48259
326	A	G	1	0.497512	1	0.497512
332	C	T	0	0	2	0.995025
Sub total	66	75
Total	194	220
